# Supplementary material for: Computational Validation of a Clinical Decision Support Algorithm for LAI-PrEP Bridge Period Navigation at UNAIDS PrEP Target Scale (21.2 Million Individuals)
Source: Viruses. 2026 Feb 13;18(2):237. doi: 10.3390/v18020237 (PMC12945109; doi:10.3390/v18020237)
Supplement: Supplementary file 1 [file viruses-18-00237-s001.zip]

Archive with 5 entries (5 files):
- viruses-4063895-S1-final.pdf
- viruses-4063895-S2-final.pdf
- viruses-4063895-S3-final.pdf
- viruses-4063895-S4_final.pdf
- viruses-4063895-S5-final.pdf
